# Supplementary material for: ANEST narrative–affect dataset (ANAD v1): A large-scale derived feature resource for quantifying narrative–affective discrepancy
Source: Data Brief. 2026 Mar 4;66:112643. doi: 10.1016/j.dib.2026.112643 (PMC12996999; doi:10.1016/j.dib.2026.112643)
Supplement: Supplementary file 1 [file mmc1.zip]

Archive with 1 entries (1 files):
- anest_nadi_pipeline_v1_V2.ipynb
