# Supplementary material for: ANEST narrative–affect dataset (ANAD v1): A large-scale derived feature resource for quantifying narrative–affective discrepancy
Source: Data Brief. 2026 Mar 4;66:112643. doi: 10.1016/j.dib.2026.112643 (PMC12996999; doi:10.1016/j.dib.2026.112643)
Supplement: Supplementary file 1 [file mmc1.zip › anest_nadi_pipeline_v1_V2.ipynb]

# %% [markdown]
# ANEST Narrative–Affect Dataset v1 Pipeline

This notebook documents the core preprocessing and scoring steps used
to construct `reddit_narrative_affect_v1.parquet` from the original
`reddit_small.csv` corpus.


# %% [code]
import pandas as pd
import numpy as np
import re
from nltk.sentiment.vader import SentimentIntensityAnalyzer
from tqdm import tqdm
tqdm.pandas()


# %% [markdown]
## 1. Load raw data


# %% [code]
RAW_PATH = "../data/reddit_small.csv"
df = pd.read_csv(RAW_PATH)
df.head()


# %% [markdown]
## 2. Basic cleaning


# %% [code]
TEXT_COL = 'content'
df = df.dropna(subset=[TEXT_COL])
df = df[df[TEXT_COL].astype(str).str.strip() != ""]

def word_count(text):
    return len(str(text).split())

df['word_count'] = df[TEXT_COL].astype(str).apply(word_count)
df = df[df['word_count'] >= 10]


# %% [markdown]
## 3. Text normalization (`text_clean`)


# %% [code]
url_pattern = re.compile(r'http\S+|www\.\S+')
html_pattern = re.compile(r'<.*?>')

def clean_text(text: str) -> str:
    text = str(text)
    text = url_pattern.sub(" ", text)
    text = html_pattern.sub(" ", text)
    text = text.replace("\n", " ").replace("\r", " ")
    text = re.sub(r"\s+", " ", text)
    return text.strip()

df['text_clean'] = df[TEXT_COL].astype(str).apply(clean_text)


# %% [markdown]
## 4. Narrative Complexity (LoC)


# %% [code]
transition_re = re.compile(
    r"\b(but|however|though|although|then|after|before|when|while|so|therefore|because|yet)\b"
)
reinterpret_re = re.compile(
    r"\b(i thought|i realized|maybe|i guess|it felt like|seemed|apparently)\b"
)
sentence_split_re = re.compile(r"[.!?]+")

def narrative_complexity_fast(text):
    text = str(text).lower()
    sentences = sentence_split_re.split(text)
    lengths = [len(s.split()) for s in sentences if len(s.split()) > 0]
    variance = np.var(lengths) if len(lengths) > 1 else 0
    transitions = len(transition_re.findall(text))
    reinterpret = len(reinterpret_re.findall(text))
    score = (variance * 0.1) + transitions + (reinterpret * 1.5)
    return min(score, 10)

df['LoC'] = df['text_clean'].progress_apply(narrative_complexity_fast)


# %% [markdown]
## 5. Sentiment and NADI


# %% [code]
sia = SentimentIntensityAnalyzer()
df['sentiment'] = df['text_clean'].progress_apply(
    lambda x: sia.polarity_scores(x)['compound']
)
df['sentiment_norm'] = (df['sentiment'] + 1) * 5
df['NADI'] = (df['LoC'] - df['sentiment_norm']).abs()


# %% [markdown]
## 6. Save final dataset


# %% [code]
OUT_PATH = '../data/reddit_narrative_affect_v1.parquet'
df.to_parquet(OUT_PATH, index=False)
OUT_PATH
